# Supplementary material for: Enhancing the performance and interpretability of epigenetic clocks
Source: Nucleic Acids Res. 2026 Jul 7;54(13):gkag661. doi: 10.1093/nar/gkag661 (PMC13338713; doi:10.1093/nar/gkag661)
Supplement: gkag661_Supplemental_Files [file gkag661_supplemental_files.zip]

Archive with 2 entries (2 files):
- 290626080452_Supplementary_files.pdf
- Supplementary_table_1.tsv
