# Supplementary material for: Enhancing the performance and interpretability of epigenetic clocks
Source: Nucleic Acids Res. 2026 Jul 7;54(13):gkag661. doi: 10.1093/nar/gkag661 (PMC13338713; doi:10.1093/nar/gkag661)
Supplement: gkag661_Supplemental_Files [file gkag661_supplemental_files.zip › Supplementary_table_1.tsv]

Methyl450_Loci	Target_gene	Gene_age_correlation	p_value	p_adjusted	CpG_weight	CpG_chr	CpG_pos	CpG_strand
cg00041047	SLC6A16	-0.942857142857143	0.0166666666666667	0.048689138576779	0.0116458856676897	chr19	49325372	-
cg00093544	SEC14L4	1	0.00277777777777778	0.0212418300653595	-0.0380987330345462	chr22	30505653	-
cg00232387	DIRAS1	0.0857142857142857	0.919444444444444	0.937472766884532	0.0382255806900512	chr19	2717528	+
cg00343092	TSPO	-1	0.00277777777777778	0.0212418300653595	-0.484567211235046	chr22	43151968	-
cg00386702	ZNF780B	-0.942857142857143	0.0166666666666667	0.048689138576779	0.0310817479047407	chr19	40056430	+
cg00409552	SLC20A2	-0.885714285714286	0.0333333333333333	0.0734463276836158	-0.227063683743341	chr8	42417702	-
cg00439658	GRIN2C	0.0285714285714286	1	1	0.0924540091176481	chr17	74852530	-
cg00448707	DIRAS3	-0.885714285714286	0.0333333333333333	0.0734463276836158	0.0172118803226493	chr1	68047245	-
cg00533182	PPP1R16A	-0.657142857142857	0.175	0.239473684210526	-0.0226788731354797	chr8	144500753	-
cg00545295	CBX7	-0.942857142857143	0.0166666666666667	0.048689138576779	0.0174263192780212	chr22	39153486	+
cg00589617	GALNT2	-1	0.00277777777777778	0.0212418300653595	0.0382293472712554	chr1	230279597	+
cg00589850	PCDHGC3	0.371428571428571	0.497222222222222	0.593017329255861	0.0492178850061733	chr5	141478428	-
cg00664406	GRM2	0.0857142857142857	0.919444444444444	0.937472766884532	0.10456311699062	chr3	51706859	-
cg00804078	DDO	0.771428571428571	0.102777777777778	0.160977242302543	-0.0312039811748515	chr6	110415738	-
cg00998438	ILDR2	0.828571428571429	0.0583333333333333	0.109112709832134	0.0455403908663808	chr1	166921199	+
cg01003599	VASH2	-1	0.00277777777777778	0.0212418300653595	-0.0177729127727667	chr1	212950094	-
cg01012445	MAB21L2	NA	NA	NA	-0.0731993627687326	chr4	150583768	-
cg01020263	NOD2	0.314285714285714	0.563888888888889	0.643031189083821	-0.0227266093087021	chr16	50698162	-
cg01055871	EHD2	0.485714285714286	0.355555555555556	0.448759439050701	-0.0554127534436145	chr19	47713133	-
cg01154966	TRPC4AP	-0.942857142857143	0.0166666666666667	0.048689138576779	-0.149718996155153	chr20	35093186	-
cg01195135	ZC3H12C	-0.771428571428571	0.102777777777778	0.160977242302543	-0.0367801481548299	chr11	110165041	-
cg01221157	ABAT	-0.942857142857143	0.0166666666666667	0.048689138576779	-0.0258209670271256	chr16	8713154	+
cg01230796	SCGN	NA	NA	NA	0.356452921049094	chr6	25652470	-
cg01243823	NOD2	0.314285714285714	0.563888888888889	0.643031189083821	-0.094382998754766	chr16	50698301	+
cg01406381	SLC1A5	0.828571428571429	0.0583333333333333	0.109112709832134	0.0589135342984203	chr19	46785006	-
cg01413809	MCOLN2	0.885714285714286	0.0333333333333333	0.0734463276836158	-0.047031171177249	chr1	84996800	+
cg01676322	ACBD4	-0.771428571428571	0.102777777777778	0.160977242302543	-0.530573306472074	chr17	45136062	+
cg01723606	SH2B2	0.485714285714286	0.355555555555556	0.448759439050701	0.159762975752068	chr7	102300991	+
cg01750375	CCN5	0.6	0.241666666666667	0.322222222222222	-0.0459144772373411	chr20	44714724	-
cg01794929	SELENOM	0.885714285714286	0.0333333333333333	0.0734463276836158	0.240393067773469	chr22	31104954	+
cg01912455	SMARCB1	0.142857142857143	0.802777777777778	0.855418943533698	0.192531857735821	chr22	23786341	-
cg02085953	ARID5A	-0.542857142857143	0.297222222222222	0.386388888888889	-0.0533492539132416	chr2	96536523	-
cg02121891	BBX	-0.657142857142857	0.175	0.239473684210526	0.0424641333715348	chr3	107522900	+
cg02231404	SOX18	0.942857142857143	0.0166666666666667	0.048689138576779	0.0143353123997422	chr20	64048282	+
cg02286081	HLA-DPB1	0.828571428571429	0.0583333333333333	0.109112709832134	-0.0739074410643302	chr6	33076064	+
cg02402091	ACSL5	-0.771428571428571	0.102777777777778	0.160977242302543	-0.0512330320310987	chr10	112375334	-
cg02481642	CCN5	0.6	0.241666666666667	0.322222222222222	-0.534719646203639	chr20	44715119	-
cg02797271	GPR132	-0.828571428571429	0.0583333333333333	0.109112709832134	-0.109950218168636	chr14	105065822	-
cg02923264	SEC14L4	1	0.00277777777777778	0.0212418300653595	-0.0380987330345462	chr22	30505660	-
cg02956255	HCP5	-0.885714285714286	0.0333333333333333	0.0734463276836158	-0.0277767389421826	chr6	31462864	-
cg03093033	VPS4B	-1	0.00277777777777778	0.0212418300653595	-0.0496603216137618	chr18	63422752	+
cg03097147	SGCG	0.654653670707977	0.158302423375458	0.236543851020799	0.0270489125790991	chr13	23159206	-
cg03147503	MOG	-0.2	0.713888888888889	0.79320987654321	-0.0336880109183901	chr6	29666192	+
cg03176520	CHPF	0.542857142857143	0.297222222222222	0.386388888888889	-0.0192562927538218	chr2	219544752	-
cg03228449	FN1	0.885714285714286	0.0333333333333333	0.0734463276836158	-0.0262399825885633	chr2	215434822	+
cg03234186	ZNF154	-1	0.00277777777777778	0.0212418300653595	0.0357982333184923	chr19	57709289	-
cg03293206	ANKRD26P1	-0.714285714285714	0.136111111111111	0.205749354005168	0.0270479240902579	chr16	46569103	-
cg03364108	UPB1	-1	0.00277777777777778	0.0212418300653595	0.021275703620125	chr22	24494826	-
cg03555424	APEH	-0.942857142857143	0.0166666666666667	0.048689138576779	0.0995823665134276	chr3	49673824	-
cg03646329	LPAR6	0.485714285714286	0.355555555555556	0.448759439050701	0.0518359665062578	chr13	48413029	-
cg03650189	ICAM5	-0.942857142857143	0.0166666666666667	0.048689138576779	0.0367874533677238	chr19	10294407	-
cg03707696	ZMIZ1	-0.828571428571429	0.0583333333333333	0.109112709832134	-0.164182710244014	chr10	79315710	-
cg03746976	ZNF319	-1	0.00277777777777778	0.0212418300653595	-0.390301674649103	chr16	58001901	+
cg03922748	DNAJB2	0.771428571428571	0.102777777777778	0.160977242302543	-0.119434396418929	chr2	219278181	-
cg03994959	LIG4	-0.885714285714286	0.0333333333333333	0.0734463276836158	-0.0171844269856152	chr13	108214645	-
cg04069951	CD81	0.885714285714286	0.0333333333333333	0.0734463276836158	0.101021140751653	chr11	2377106	-
cg04084157	VGF	-0.314285714285714	0.563888888888889	0.643031189083821	0.374000112913804	chr7	101165768	-
cg04101060	PITX1	0.657142857142857	0.175	0.239473684210526	-0.0902326419471244	chr5	135029278	+
cg04157161	GUCY2D	-0.885714285714286	0.0333333333333333	0.0734463276836158	-0.0255117964352554	chr17	8003529	-
cg04193160	OBSCN-AS1	-0.885714285714286	0.0333333333333333	0.0734463276836158	0.0190682967482522	chr1	228212718	-
cg04217850	SLC25A26	0.771428571428571	0.102777777777778	0.160977242302543	0.0452576212537591	chr3	66377870	-
cg04325221	DUOXA2	0.654653670707977	0.158302423375458	0.236543851020799	-0.0368505621158163	chr15	45117849	-
cg04360793	ADGRL4	0.828571428571429	0.0583333333333333	0.109112709832134	-0.0545958804042262	chr1	79006676	+
cg04411841	ZNF319	-1	0.00277777777777778	0.0212418300653595	-0.0794185166101971	chr16	57999745	-
cg04418091	ATP5MC2	0.6	0.241666666666667	0.322222222222222	-0.1090159706839	chr12	53677384	-
cg04425710	CCDC25	-0.771428571428571	0.102777777777778	0.160977242302543	-0.0696390909746757	chr8	27773403	+
cg04518477	METTL9	-0.942857142857143	0.0166666666666667	0.048689138576779	0.0697662101746869	chr16	21599138	+
cg04528819	KLF14	-0.942857142857143	0.0166666666666667	0.048689138576779	0.0831961571301748	chr7	130733488	+
cg04742550	ITGAX	-0.942857142857143	0.0166666666666667	0.048689138576779	0.0820158622904115	chr16	31355108	+
cg04884090	TRAIP	0.771428571428571	0.102777777777778	0.160977242302543	0.0216500843128426	chr3	49857008	-
cg05061804	TTF1	-0.885714285714286	0.0333333333333333	0.0734463276836158	-0.0554127534436145	chr9	132407030	-
cg05070273	ZNF589	-0.828571428571429	0.0583333333333333	0.109112709832134	-0.0185595686428684	chr3	48269407	+
cg05156137	RCAN1	-0.885714285714286	0.0333333333333333	0.0734463276836158	-0.094382998754766	chr21	34526677	+
cg05171584	ESR1	-0.828571428571429	0.0583333333333333	0.109112709832134	0.209084752617167	chr6	151807400	+
cg05250458	ZNF177	NA	NA	NA	0.0250585288096295	chr19	9362889	+
cg05404236	IRS2	-1	0.00277777777777778	0.0212418300653595	0.0294368555848473	chr13	109784746	+
cg05487134	STAT3	-0.942857142857143	0.0166666666666667	0.048689138576779	0.0085470604669582	chr17	42337551	-
cg05491695	MALAT1	0.942857142857143	0.0166666666666667	0.048689138576779	-0.0415202618736111	chr11	65499041	+
cg05609536	SPTBN4	0.142857142857143	0.802777777777778	0.855418943533698	0.0187279650869412	chr19	40513378	+
cg05697274	GALNT2	-1	0.00277777777777778	0.0212418300653595	0.0382293472712554	chr1	230279631	+
cg05727199	EXPH5	0.828571428571429	0.0583333333333333	0.109112709832134	-0.0197211803183373	chr11	108538180	-
cg05817709	PLAAT4	0.771428571428571	0.102777777777778	0.160977242302543	-0.0533492539132416	chr11	63536626	-
cg05962325	ACAT1	-0.657142857142857	0.175	0.239473684210526	-0.107922247438958	chr11	108121278	-
cg06009042	ANXA6	-0.0285714285714286	1	1	0.0452576212537591	chr5	151101278	-
cg06062519	ARID5B	0.885714285714286	0.0333333333333333	0.0734463276836158	0.130884449226161	chr10	61901306	-
cg06075311	CALHM2	-0.714285714285714	0.136111111111111	0.205749354005168	-0.0900647589258804	chr10	103451180	-
cg06279276	B3GNT9	-1	0.00277777777777778	0.0212418300653595	-0.0813792856769317	chr16	67150261	+
cg06413398	DDO	0.771428571428571	0.102777777777778	0.160977242302543	-0.0312039811748515	chr6	110415662	-
cg06492796	CFAP54	-0.942857142857143	0.0166666666666667	0.048689138576779	-0.0533492539132416	chr12	96489279	-
cg06619077	PDZK1IP1	0.0857142857142857	0.919444444444444	0.937472766884532	0.0130161151998017	chr1	47190331	-
cg06707978	ZIK1	-0.942857142857143	0.0166666666666667	0.048689138576779	0.0595120358531074	chr19	57583787	-
cg07080372	SLC25A22	-0.0285714285714286	1	1	-0.042918886118519	chr11	796607	+
cg07164639	DDO	0.771428571428571	0.102777777777778	0.160977242302543	-0.0238337874766735	chr6	110415755	-
cg07258474	NTSR2	NA	NA	NA	-0.0902326419471244	chr2	11669732	+
cg07264048	GCNT2	-0.942857142857143	0.0166666666666667	0.048689138576779	-0.0311947016035225	chr6	10556093	-
cg07388493	NDUFS5	-0.314285714285714	0.563888888888889	0.643031189083821	-0.0512330320310987	chr1	39025787	+
cg07435445	AMN	-0.657142857142857	0.175	0.239473684210526	-0.0777078101388177	chr14	102930042	+
cg07512361	SH2B2	0.485714285714286	0.355555555555556	0.448759439050701	-0.0358263006843098	chr7	102301146	+
cg07544187	CILP2	-0.771428571428571	0.102777777777778	0.160977242302543	-0.0760935184231533	chr19	19540426	-
cg07584066	DHX40	-0.142857142857143	0.802777777777778	0.855418943533698	0.0649645114424961	chr17	59565388	+
cg07745707	ZNF469	-0.885714285714286	0.0333333333333333	0.0734463276836158	-0.0323133623219594	chr16	88430068	+
cg07869256	MUCL1	-0.771428571428571	0.102777777777778	0.160977242302543	-0.139239409774743	chr12	54853969	-
cg07870237	ACSL6	0.771428571428571	0.102777777777778	0.160977242302543	0.186658610624623	chr5	132012738	-
cg07923390	TCP11	0.142857142857143	0.802777777777778	0.855418943533698	0.0260491113370973	chr6	35141465	-
cg07968857	ZNF841	0.2	0.713888888888889	0.79320987654321	-0.0508990640351272	chr19	52095973	+
cg08122652	DTX3L	-0.942857142857143	0.0166666666666667	0.048689138576779	0.0917385557451944	chr3	122563092	+
cg08163803	MICU2	-0.942857142857143	0.0166666666666667	0.048689138576779	0.130884449226161	chr13	21604461	+
cg08247921	MANBA	-0.942857142857143	0.0166666666666667	0.048689138576779	-0.0266476713435011	chr4	102761958	+
cg08318365	TRMT61B	-0.657142857142857	0.175	0.239473684210526	0.0330596814993079	chr2	28871039	+
cg08512167	PPP1R13L	0.142857142857143	0.802777777777778	0.855418943533698	0.0616741706965761	chr19	45398309	+
cg08638582	DIRAS1	0.0857142857142857	0.919444444444444	0.937472766884532	0.0382255806900512	chr19	2717617	+
cg08859352	TMEM121	-0.885714285714286	0.0333333333333333	0.0734463276836158	0.0216064625035658	chr14	105529917	+
cg08952306	SH2B2	0.485714285714286	0.355555555555556	0.448759439050701	0.0329860278263325	chr7	102321656	-
cg09109520	ADGRG1	0.771428571428571	0.102777777777778	0.160977242302543	0.0266734214970395	chr16	57639346	+
cg09152866	ADTRP	-0.371428571428571	0.497222222222222	0.593017329255861	-0.0256332896245982	chr6	11714329	+
cg09303312	TTC27	-0.771428571428571	0.102777777777778	0.160977242302543	0.0288967075206135	chr2	32627389	-
cg09344348	LINC01624	-0.828571428571429	0.0583333333333333	0.109112709832134	0.0337228376120643	chr6	170271997	+
cg09358973	NAV1	-0.371428571428571	0.497222222222222	0.593017329255861	-0.0249619223759324	chr1	201648902	-
cg09436545	ZNF23	-0.2	0.713888888888889	0.79320987654321	-0.00519393729880568	chr16	71462832	+
cg09533178	PPP1R12C	-0.942857142857143	0.0166666666666667	0.048689138576779	-0.0197766811062707	chr19	55118968	-
cg09554443	CD247	0.771428571428571	0.102777777777778	0.160977242302543	0.0516789599447986	chr1	167518525	-
cg09559780	NOD2	0.314285714285714	0.563888888888889	0.643031189083821	-0.236865399344421	chr16	50693310	-
cg09809672	EDARADD	0.828571428571429	0.0583333333333333	0.109112709832134	-0.0902826999688825	chr1	236394382	+
cg09935271	YJEFN3	-0.942857142857143	0.0166666666666667	0.048689138576779	-0.390301674649103	chr19	19532725	+
cg09949949	RELN	0.942857142857143	0.0166666666666667	0.048689138576779	0.163937539224471	chr7	103990682	+
cg10014308	EGR4	0.94112394811432	0.00509754056486146	0.0368155707462216	-0.0287825956869289	chr2	73291093	+
cg10098021	PPP1R18	-0.771428571428571	0.102777777777778	0.160977242302543	0.13767335852064	chr6	30685955	-
cg10134204	FUCA2	-0.828571428571429	0.0583333333333333	0.109112709832134	0.0489206456317169	chr6	143513124	-
cg10187932	PARP11	0.0857142857142857	0.919444444444444	0.937472766884532	0.130884449226161	chr12	3873650	-
cg10210715	PNLDC1	-1	0.00277777777777778	0.0212418300653595	-0.0298473742945067	chr6	159800379	+
cg10247798	ABHD14B	-0.0285714285714286	1	1	-0.124584370596447	chr3	51974810	-
cg10381888	HLA-L	-0.885714285714286	0.0333333333333333	0.0734463276836158	-0.0542279225062005	chr6	30260466	-
cg10635122	ZNF649-AS1	NA	NA	NA	-0.0231869065566889	chr19	51887837	-
cg10665321	SLC25A42	-0.314285714285714	0.563888888888889	0.643031189083821	0.0327865787437124	chr19	19110583	-
cg11071401	CACNA1G	0.828571428571429	0.0583333333333333	0.109112709832134	0.0650478536638002	chr17	50559833	-
cg11143148	TTC7B	0.314285714285714	0.563888888888889	0.643031189083821	-0.0514828078576008	chr14	90816911	-
cg11199014	LRFN1	-1	0.00277777777777778	0.0212418300653595	0.0119215045282001	chr19	39307923	+
cg11220950	SYNGR3	0.771428571428571	0.102777777777778	0.160977242302543	0.0559729550106069	chr16	1992692	+
cg11269599	ZNF577	-0.657142857142857	0.175	0.239473684210526	-0.0231869065566889	chr19	51888051	-
cg11613015	APC	-0.942857142857143	0.0166666666666667	0.048689138576779	0.123105707378507	chr5	112737709	+
cg11613559	INPP5F	-0.657142857142857	0.175	0.239473684210526	-0.037970774880287	chr10	119818459	+
cg11656478	CYP1B1	-0.885714285714286	0.0333333333333333	0.0734463276836158	0.0270459888957337	chr2	38070616	+
cg11812810	TTC9	-1	0.00277777777777778	0.0212418300653595	-0.0286757528442769	chr14	70640976	-
cg11854860	PPP2R2C	0.0857142857142857	0.919444444444444	0.937472766884532	-0.0487651700569306	chr4	6382438	-
cg11949335	TTC22	-0.942857142857143	0.0166666666666667	0.048689138576779	0.107290028436529	chr1	54781735	-
cg11959399	SLC52A3	-0.942857142857143	0.0166666666666667	0.048689138576779	0.0108327967259889	chr20	761079	+
cg12123211	MADD	0.371428571428571	0.497222222222222	0.593017329255861	-0.106527115600727	chr11	47269342	+
cg12152938	NAP1L1	-0.0857142857142857	0.919444444444444	0.937472766884532	0.0424641333715348	chr12	76085125	-
cg12283460	RNF111	-0.714285714285714	0.136111111111111	0.205749354005168	-0.0115357032322503	chr15	58987357	+
cg12538950	P4HA3	1	0.00277777777777778	0.0212418300653595	-0.0902326419471244	chr11	74311865	+
cg12582959	CCDC106	-0.942857142857143	0.0166666666666667	0.048689138576779	-0.0851266589045215	chr19	55647833	+
cg12681001	TNF	0.485714285714286	0.355555555555556	0.448759439050701	-0.0660146730358845	chr6	31575763	+
cg12805727	TNKS2	-0.942857142857143	0.0166666666666667	0.048689138576779	0.0690421075550532	chr10	91797919	+
cg12948621	ZNF875	-0.942857142857143	0.0166666666666667	0.048689138576779	0.0743168729696552	chr19	37334544	+
cg13005974	UTP23	-0.885714285714286	0.0333333333333333	0.0734463276836158	-0.0882087848105166	chr8	116766038	+
cg13125072	DNAJC7	-0.314285714285714	0.563888888888889	0.643031189083821	-0.0149321541830832	chr17	41997116	-
cg13274149	TOR4A	-1	0.00277777777777778	0.0212418300653595	0.0270459888957337	chr9	137280941	+
cg13357602	PPP1R18	-0.771428571428571	0.102777777777778	0.160977242302543	-0.0589673679603013	chr6	30687943	+
cg13446543	CC2D2B	-1	0.00277777777777778	0.0212418300653595	-0.0267340232028924	chr10	95907165	-
cg13455717	GNG4	0.714285714285714	0.136111111111111	0.205749354005168	-0.0786645951847473	chr1	235651065	-
cg13460643	HSD11B1-AS1	1	0.00277777777777778	0.0212418300653595	-0.0277449825061196	chr1	209675500	-
cg13470919	SART3	-0.828571428571429	0.0583333333333333	0.109112709832134	0.130884449226161	chr12	108561544	+
cg13524209	LRRC23	-0.657142857142857	0.175	0.239473684210526	-0.0115357032322503	chr12	6904293	+
cg13782301	PRRT1	-0.142857142857143	0.802777777777778	0.855418943533698	0.0147348392912555	chr6	32149098	-
cg13793678	OCIAD1	-0.942857142857143	0.0166666666666667	0.048689138576779	0.0829096116366284	chr4	48830791	-
cg13991849	RUNX2	-0.714285714285714	0.136111111111111	0.205749354005168	0.0642532410454968	chr6	45422362	-
cg14195318	MFSD5	-1	0.00277777777777778	0.0212418300653595	-0.530573306472074	chr12	53251210	-
cg14305711	COMMD1	-0.257142857142857	0.658333333333333	0.744202898550725	-0.0115357032322503	chr2	61905295	-
cg14349763	ADAMTS13	0.885714285714286	0.0333333333333333	0.0734463276836158	-0.210643029499498	chr9	133421905	-
cg14380609	HSPG2	-0.657142857142857	0.175	0.239473684210526	0.0636879325557852	chr1	21937673	-
cg14564351	AHI1	0.371428571428571	0.497222222222222	0.593017329255861	0.186658610624623	chr6	135323267	+
cg14580628	NNT	-0.542857142857143	0.297222222222222	0.386388888888889	0.185158910237452	chr5	43602014	+
cg14603345	BTBD3	-0.828571428571429	0.0583333333333333	0.109112709832134	0.0282115590597038	chr20	11890727	-
cg14611683	EIF2B3	0.142857142857143	0.802777777777778	0.855418943533698	0.0396800053734595	chr1	44986908	+
cg14639163	WNT6	-1	0.00277777777777778	0.0212418300653595	0.0552572561265662	chr2	218873807	+
cg14672084	PCDHGC3	0.371428571428571	0.497222222222222	0.593017329255861	0.0170761527293706	chr5	141478374	-
cg14802355	MANBA	-0.942857142857143	0.0166666666666667	0.048689138576779	-0.0266476713435011	chr4	102761983	+
cg14868222	LTB	-1	0.00277777777777778	0.0212418300653595	-0.0514828078576008	chr6	31580563	+
cg14956327	DDO	0.771428571428571	0.102777777777778	0.160977242302543	-0.0312039811748515	chr6	110415850	+
cg15011409	ICAM5	-0.942857142857143	0.0166666666666667	0.048689138576779	0.0367874533677238	chr19	10294550	+
cg15084543	ADGRL4	0.828571428571429	0.0583333333333333	0.109112709832134	-0.0545958804042262	chr1	79006723	+
cg15109207	PLA2G4C	0.371428571428571	0.497222222222222	0.593017329255861	-0.0202820548461062	chr19	48111516	+
cg15197065	CMYA5	0.542857142857143	0.297222222222222	0.386388888888889	-0.0128839898325757	chr5	79689739	+
cg15548613	MAFF	1	0.00277777777777778	0.0212418300653595	0.0739868668103475	chr22	38214788	-
cg15603896	TFR2	0.885714285714286	0.0333333333333333	0.0734463276836158	0.0234909699376383	chr7	100634049	-
cg15730481	GPER1	-1	0.00277777777777778	0.0212418300653595	-0.0688916201259117	chr7	1086682	-
cg15804973	MAP3K5	-0.942857142857143	0.0166666666666667	0.048689138576779	-0.0533492539132416	chr6	136793375	-
cg15931839	TRAF3IP2	-0.771428571428571	0.102777777777778	0.160977242302543	0.0590756243646118	chr6	111559327	-
cg15937641	PTGFRN	-0.828571428571429	0.0583333333333333	0.109112709832134	-0.191963646920254	chr1	116986997	-
cg15951188	KCNAB3	-0.885714285714286	0.0333333333333333	0.0734463276836158	0.244945214874756	chr17	7929362	-
cg16107105	KCNH2	0.885714285714286	0.0333333333333333	0.0734463276836158	0.0452576212537591	chr7	150949616	-
cg16408865	YEATS4	-1	0.00277777777777778	0.0212418300653595	-0.161619402696314	chr12	69359339	-
cg16419235	PENK	-0.942857142857143	0.0166666666666667	0.048689138576779	0.32249002797223	chr8	56448054	+
cg16450309	EIF5A2	0.6	0.241666666666667	0.322222222222222	0.0484468446839468	chr3	170909033	+
cg16477091	PPM1E	-0.942857142857143	0.0166666666666667	0.048689138576779	0.356452921049094	chr17	58755639	-
cg16618282	CCDC12	-0.771428571428571	0.102777777777778	0.160977242302543	-0.106527115600727	chr3	46976912	-
cg16688437	FZD5	-0.828571428571429	0.0583333333333333	0.109112709832134	-0.0383245992770384	chr2	207768266	+
cg16709353	TPCN2	-1	0.00277777777777778	0.0212418300653595	-0.0869640521958697	chr11	69089349	-
cg16800975	PDGFRL	0.657142857142857	0.175	0.239473684210526	-0.0246567168659049	chr8	17577032	-
cg16867657	ELOVL2	0.880406274042429	0.0205987347749204	0.0595074560164367	0.721589255052048	chr6	11044644	-
cg16895170	ZC3H10	-0.942857142857143	0.0166666666666667	0.048689138576779	-0.0552590864506248	chr12	56118051	+
cg16969368	DHX40	-0.142857142857143	0.802777777777778	0.855418943533698	-0.0939005958977749	chr17	59565391	+
cg17098147	SPAG6	-0.942857142857143	0.0166666666666667	0.048689138576779	0.0697917411341991	chr10	22345213	-
cg17243289	SMAD2	-0.771428571428571	0.102777777777778	0.160977242302543	0.07977655689231	chr18	47931650	-
cg17250863	GGT7	0.2	0.713888888888889	0.79320987654321	0.0112459836868092	chr20	34863469	-
cg17479956	EXT2	0.142857142857143	0.802777777777778	0.855418943533698	-0.0554127534436145	chr11	44094379	+
cg17589883	MUC5B	-0.371428571428571	0.497222222222222	0.593017329255861	0.0638102714933295	chr11	1238969	+
cg17621438	RNF180	0.0857142857142857	0.919444444444444	0.937472766884532	-0.31715074176215	chr5	64165389	-
cg17729667	NINL	-0.0857142857142857	0.919444444444444	0.937472766884532	0.356452921049094	chr20	25585746	+
cg17852385	CYP1A1	-0.942857142857143	0.0166666666666667	0.048689138576779	0.033764351180931	chr15	74726847	-
cg18059449	GSTCD	-0.0857142857142857	0.919444444444444	0.937472766884532	-0.0685537955180663	chr4	105708505	-
cg18062196	DHX40	-0.142857142857143	0.802777777777778	0.855418943533698	0.0152628468283783	chr17	59565314	+
cg18240400	ZFAND4	-0.942857142857143	0.0166666666666667	0.048689138576779	0.0559729550106069	chr10	45673149	+
cg18652900	PGLYRP2	-1	0.00277777777777778	0.0212418300653595	-0.0297928146909568	chr19	15469634	+
cg18667659	CRACDL	-1	0.00277777777777778	0.0212418300653595	-0.0197766811062707	chr2	98822440	+
cg19196221	EPN1	-0.942857142857143	0.0166666666666667	0.048689138576779	0.0244298002857775	chr19	55704209	-
cg19247475	PCDHGB6	0.771428571428571	0.102777777777778	0.160977242302543	0.0492178850061733	chr5	141410178	-
cg19344626	NWD1	-0.942857142857143	0.0166666666666667	0.048689138576779	-0.0449941129713576	chr19	16719938	+
cg19378602	BRI3BP	-0.885714285714286	0.0333333333333333	0.0734463276836158	0.0362366125959446	chr12	124993050	+
cg19380361	ZNF592	-0.942857142857143	0.0166666666666667	0.048689138576779	-0.104345487674902	chr15	84747659	-
cg19384289	HOXD8	0.338061701891407	0.512225258699542	0.608121311698086	-0.120144899749875	chr2	176129637	+
cg19593741	SAPCD1-AS1	-0.392792202424786	0.441112809121304	0.5461396684359	0.0354880145093431	chr6	31766440	-
cg19639560	SLC16A11	-0.314285714285714	0.563888888888889	0.643031189083821	-0.0260547121962741	chr17	7042740	-
cg19707359	MINDY3	-0.885714285714286	0.0333333333333333	0.0734463276836158	0.0125560312636775	chr10	15860873	+
cg19799702	AMZ1	-0.371428571428571	0.497222222222222	0.593017329255861	-0.0851266589045215	chr7	2717708	+
cg19844724	PPM1B	-0.828571428571429	0.0583333333333333	0.109112709832134	-0.0742849099800527	chr2	44168827	+
cg19904058	SCART1	0.771428571428571	0.102777777777778	0.160977242302543	-0.0100461270028314	chr10	133465506	+
cg19914919	TANK	-0.942857142857143	0.0166666666666667	0.048689138576779	-0.119434396418929	chr2	161136367	+
cg20242066	LCT	-0.6	0.241666666666667	0.322222222222222	0.0137048826177238	chr2	135837691	+
cg20292110	SP2-AS1	-0.657142857142857	0.175	0.239473684210526	-0.0474244441543696	chr17	47941443	-
cg20294304	HMGA1	0.142857142857143	0.802777777777778	0.855418943533698	-0.119288037767491	chr6	34235376	+
cg20724257	HLA-DRA	0.828571428571429	0.0583333333333333	0.109112709832134	-0.0712743541661621	chr6	32440007	-
cg20981615	TXK	0.428571428571429	0.419444444444444	0.521796916533759	-0.191963646920254	chr4	48134263	+
cg21038703	ASB16	-0.942857142857143	0.0166666666666667	0.048689138576779	0.240393067773469	chr17	44170990	-
cg21222743	TNF	0.485714285714286	0.355555555555556	0.448759439050701	-0.0660146730358845	chr6	31575768	+
cg21296230	GREM1	-0.485714285714286	0.355555555555556	0.448759439050701	0.0924540091176481	chr15	32718335	+
cg21475150	RPL31	0.0285714285714286	1	1	0.0575143203206768	chr2	101001786	-
cg21572722	ELOVL2	0.880406274042429	0.0205987347749204	0.0595074560164367	0.190935202438417	chr6	11044661	-
cg21638219	HACL1	-0.771428571428571	0.102777777777778	0.160977242302543	-0.0359782605781612	chr3	15602110	+
cg21709871	NRBP2	0.771428571428571	0.102777777777778	0.160977242302543	0.036019235455458	chr8	143841434	-
cg21766592	SLC1A5	0.828571428571429	0.0583333333333333	0.109112709832134	0.0589135342984203	chr19	46784809	+
cg21826784	AGTRAP	-0.942857142857143	0.0166666666666667	0.048689138576779	-0.0575721519532111	chr1	11735880	-
cg21911276	NARS1	-0.771428571428571	0.102777777777778	0.160977242302543	0.0143491358688109	chr18	57622565	-
cg22138735	SOX18	0.942857142857143	0.0166666666666667	0.048689138576779	-0.011876678246567	chr20	64048360	+
cg22144875	OPA3	-0.942857142857143	0.0166666666666667	0.048689138576779	-0.0714451842102242	chr19	45529173	-
cg22387369	ALPK3	-0.942857142857143	0.0166666666666667	0.048689138576779	-0.0207235678434353	chr15	84817460	+
cg22454769	FHL2	-0.428571428571429	0.419444444444444	0.521796916533759	0.221346748664711	chr2	105399310	+
cg22736354	NHLRC1	-0.942857142857143	0.0166666666666667	0.048689138576779	0.279417210653552	chr6	18122488	-
cg22878489	B3GALT4	-1	0.00277777777777778	0.0212418300653595	-0.210643029499498	chr6	33277924	-
cg22897615	PRRT1	-0.142857142857143	0.802777777777778	0.855418943533698	-0.0914685420774866	chr6	32149302	+
cg22941646	GNG4	0.714285714285714	0.136111111111111	0.205749354005168	-0.0786645951847473	chr1	235651039	-
cg22982767	PRR34-AS1	1	0.00277777777777778	0.0212418300653595	-0.553052837642399	chr22	46058132	-
cg23072383	SLC35E4	-0.314285714285714	0.563888888888889	0.643031189083821	0.0589135342984203	chr22	30635057	+
cg23139584	RPS20	0.885714285714286	0.0333333333333333	0.0734463276836158	-0.0138899280064307	chr8	56074947	-
cg23429042	OSBPL10	-0.657142857142857	0.175	0.239473684210526	-0.0298187362702241	chr3	31981910	-
cg23596620	RPH3A	-1	0.00277777777777778	0.0212418300653595	-0.0471826596671613	chr12	112791660	-
cg23833461	GAS7	-1	0.00277777777777778	0.0212418300653595	0.104357222827416	chr17	10026211	+
cg23907053	RAB3IP	-0.657142857142857	0.175	0.239473684210526	-0.0796929012793309	chr12	69822036	-
cg23934731	MIR9-3HG	-0.714285714285714	0.136111111111111	0.205749354005168	0.0230414990763324	chr15	89361642	+
cg23944804	BTBD3	-0.828571428571429	0.0583333333333333	0.109112709832134	0.0282115590597038	chr20	11890736	-
cg23995914	ZNF518B	-0.942857142857143	0.0166666666666667	0.048689138576779	0.0560003693959841	chr4	10457604	-
cg23996071	HOOK1	-1	0.00277777777777778	0.0212418300653595	-0.0294425296653246	chr1	59815137	-
cg23998119	ZDHHC22	NA	NA	NA	0.0202539145222019	chr14	77133874	+
cg24044052	SP140L	-0.314285714285714	0.563888888888889	0.643031189083821	-0.0680071204745917	chr2	230326947	+
cg24125828	PRRT1	-0.142857142857143	0.802777777777778	0.855418943533698	0.0880141861482618	chr6	32149272	+
cg24155190	CSRP1	-0.885714285714286	0.0333333333333333	0.0734463276836158	-0.103982148694229	chr1	201507491	+
cg24212517	GRN	-1	0.00277777777777778	0.0212418300653595	-0.530573306472074	chr17	44350800	+
cg24295479	PRKCI	-0.6	0.241666666666667	0.322222222222222	0.0916654377364188	chr3	170222408	+
cg24309739	NAF1	0.542857142857143	0.297222222222222	0.386388888888889	0.0144762763039399	chr4	163167326	-
cg24446071	MEF2B	-0.942857142857143	0.0166666666666667	0.048689138576779	-0.0498937478982778	chr19	19170461	+
cg24517323	NEURL4	-0.828571428571429	0.0583333333333333	0.109112709832134	-0.210643029499498	chr17	7324245	-
cg24667575	NEURL1B	0.428571428571429	0.419444444444444	0.521796916533759	0.0204463659731919	chr5	172670061	-
cg24716275	ZNF264	-0.942857142857143	0.0166666666666667	0.048689138576779	-0.0109728064795692	chr19	57191017	-
cg24750752	CD22	-1	0.00277777777777778	0.0212418300653595	0.0714441683851404	chr19	35328986	-
cg24773560	IL23A	-0.885714285714286	0.0333333333333333	0.0734463276836158	0.0394602650508094	chr12	56338939	+
cg24789467	SHROOM1	-0.942857142857143	0.0166666666666667	0.048689138576779	0.0616741706965761	chr5	132823311	-
cg24794228	ZNF649-AS1	NA	NA	NA	-0.0231869065566889	chr19	51887913	-
cg24865779	IFNGR2	-0.942857142857143	0.0166666666666667	0.048689138576779	0.101862284644509	chr21	33402736	-
cg24871743	DIRAS3	-0.885714285714286	0.0333333333333333	0.0734463276836158	0.118488343880115	chr1	68046967	+
cg25150953	LIMCH1	0.828571428571429	0.0583333333333333	0.109112709832134	0.0305108963886432	chr4	41538212	+
cg25410668	RPA2	-0.771428571428571	0.102777777777778	0.160977242302543	0.0530310880763784	chr1	27915066	+
cg25456477	RASSF9	NA	NA	NA	-0.0153008412134918	chr12	85836589	+
cg25773262	BCAN	0.657142857142857	0.175	0.239473684210526	0.0275336335157352	chr1	156647063	-
cg25965471	TTBK1	0.657142857142857	0.175	0.239473684210526	-0.0260547121962741	chr6	43243497	+
cg25969768	HEATR1	-0.885714285714286	0.0333333333333333	0.0734463276836158	0.036529549016727	chr1	236559779	+
cg26063719	VIM-AS1	-0.942857142857143	0.0166666666666667	0.048689138576779	0.0853260767467906	chr10	17231188	-
cg26233914	ITGAX	-0.942857142857143	0.0166666666666667	0.048689138576779	0.0589135342984203	chr16	31355215	-
cg26743024	CACNG4	0.0857142857142857	0.919444444444444	0.937472766884532	-0.0305932753630277	chr17	66964166	+
cg26746936	GRIK5	0.485714285714286	0.355555555555556	0.448759439050701	-0.0188506907071814	chr19	41999240	-
cg26894354	FMOD	0.942857142857143	0.0166666666666667	0.048689138576779	-0.0533492539132416	chr1	203342186	+
cg26910511	LRFN1	-1	0.00277777777777778	0.0212418300653595	0.0119215045282001	chr19	39308397	-
cg26956245	NOD1	-0.771428571428571	0.102777777777778	0.160977242302543	-0.119434396418929	chr7	30479356	-
cg26960896	KCNN4	-0.257142857142857	0.658333333333333	0.744202898550725	-0.0519148233647722	chr19	43766740	+
cg27000944	METTL23	-0.0857142857142857	0.919444444444444	0.937472766884532	0.0885084868984472	chr17	76725760	-
cg27015931	PDZD9	-0.94112394811432	0.00509754056486142	0.0368155707462216	-0.530573306472074	chr16	22001083	-
cg27269561	THOC6	-1	0.00277777777777778	0.0212418300653595	-0.0554127534436145	chr16	3022712	-
cg27281030	NLRP12	-0.942857142857143	0.0166666666666667	0.048689138576779	-0.0351922597183351	chr19	53809627	-
cg27320127	KCNK12	-0.142857142857143	0.802777777777778	0.855418943533698	0.0924540091176481	chr2	47571257	+
